# Supplementary material for: Morphological and Functional Changes of Meibomian Glands in Pediatric and Adult Patients with Allergic Conjunctivitis
Source: J Clin Med. 2022 Mar 4;11(5):1427. doi: 10.3390/jcm11051427 (PMC8911235; doi:10.3390/jcm11051427)
Supplement: Supplementary file 1 [file jcm-11-01427-s001.zip]

Archive with 1 entries (1 files):
- jcm-1599502-supplementary.pdf
